# Supplementary material for: In Pancreatic Adenocarcinoma Alpha-Synuclein Increases and Marks Peri-Neural Infiltration
Source: Int J Mol Sci. 2022 Mar 29;23(7):3775. doi: 10.3390/ijms23073775 (PMC8999122; doi:10.3390/ijms23073775)
Supplement: Supplementary file 1 [file ijms-23-03775-s001.zip]

Archive with 1 entries (1 files):
- ijms-1591731-supplementary.pdf
